# Supplementary material for: Effects of the combination of a monoclonal agonistic mouse anti-OX40 antibody and toll-like receptor agonists: Unmethylated CpG and LPS on an MB49 bladder cancer cell line in a mouse model
Source: PLoS One. 2022 Jul 8;17(7):e0270802. doi: 10.1371/journal.pone.0270802 (PMC9269874; doi:10.1371/journal.pone.0270802)
Supplement: S1 Data — (XLS) [file pone.0270802.s001.xls]

## Sheet: Sheet1
DATA	In experiment:	mice=10(10)	mice=10	mice=10
	Days after tumor implantation	CpG + Anti-OX40 (CD134) - survival %	LPS + Anti-OX40 (CD134) - survival %	Naive (no treatment) - survival %
2019-11-18	0	100	100	100
2019-11-19	1	100	100	100
2019-11-20	2	100	100	100
2019-11-21	3	100	100	100
2019-11-22	4	100	100	100
2019-11-23	5	100	100	100
2019-11-24	6	100	100	100
2019-11-25	7	100	100	100
2019-11-26	8	100	100	100
2019-11-27	9	100	100	100
2019-11-28	10	100	100	100
Treatment 2019.11.29	11	100	100	100
2019-11-30	12	100	100	100
2019-12-01	13	100	100	100
Treatment 2019.12.02	14	100	100	100
2019-12-03	15	100	100	100
2019-12-04	16	100	100	100
Treatment 2019.12.05	17	100	100	100
2019-12-06	18	100	100	100
2019-12-07	19	100	100	100
2019-12-08	20	100	100	50
2019-12-09	21	100	100	50
2019-12-10	22	100	100	50
2019-12-11	23	100	90	50
2019-12-12	24	100	90	50
2019-12-13	25	100	90	50
2019-12-14	26	100	90	50
2019-12-15	27	100	90	50
2019-12-16	28	100	90	50
2019-12-17	29	100	90	50
2019-12-18	30	90	80	50
2019-12-19	31	90	60	50
2019-12-20	32	80	30	50
2019-12-21	33	80	30	50
2019-12-22	34	80	30	50
2019-12-23	35	80	30	50
2019-12-24	36	80	30	50
2019-12-25	37	80	30	40
2019-12-26	38	80	30	40
2019-12-27	39	80	20	40
2019-12-28	40	80	20	40
2019-12-29	41	70	10	40
2019-12-30	42	70	10	30
2019-12-31	43	70	10	30
2020-01-01	44	70	10	30
2020-01-02	45	70	10	30
2020-01-03	46	70	10	20
2020-01-04	47	70	0	20
2020-01-05	48	60		20
2020-01-06	49	60		20
2020-01-07	50	60		20
2020-01-08	51	60		20
2020-01-09	52	60		20
2020-01-10	53	60		20
2020-01-11	54	60		10
2020-01-12	55	60		10
2020-01-13	56	60		10
2020-01-14	57	60		0
2020-01-15	58	60
2020-01-16	59	60
2020-01-17	60	50
2020-01-18	61	50
2020-01-19	62	50
2020-01-20	63	50
2020-01-21	64	50
2020-01-22	65	50
2020-01-23	66	50
2020-01-24	67	50
2020-01-25	68	50
2020-01-26	69	50
2020-01-27	70	50
2020-01-28	71	50
2020-01-29	72	50
2020-01-30	73	50
2020-01-31	74	50
2020-02-01	75	50
2020-02-02	76	50
2020-02-03	77	50
2020-02-04	78	30	one of the mice did not die from the tumor
2020-02-05	79	30
2020-02-06	80	30
2020-02-07	81	30
2020-02-08	82	30
2020-02-09	83	30
2020-02-10	84	30
2020-02-11	85	30
2020-02-12	86	30
2020-02-13	87	30
2020-02-14	88	30
2020-02-15	89	30
2020-02-16	90	30
2020-02-17	91	30
2020-02-18	92	30
2020-02-19	93	30
2020-02-20	94	30
2020-02-21	95	30
2020-02-22	96	30
2020-02-23	97	30
2020-02-24	98	30
2020-02-25	99	30
2020-02-26	100	30
2020-02-27	101	30
2020-02-28	102	30
2020-02-29	103	30
2020-03-01	104	30
2020-03-02	105	30
2020-03-03	106	30
2020-03-04	107	30
2020-03-05	108	30
2020-03-06	109	30
2020-03-07	110	30
2020-03-08	111	30
2020-03-09	112	30
2020-03-10	113	30
2020-03-11	114	30
2020-03-12	115	30
2020-03-13	116	30
2020-03-14	117	30
2020-03-15	118	30
2020-03-16	119	30
2020-03-17	120	30
2020-03-18	121	30
2020-03-19	122	30
2020-03-20	123	30
2020-03-21	124	30
2020-03-22	125	30
2020-03-23	126	30
2020-03-24	127	30
2020-03-25	128	30
2020-03-26	129	30
2020-03-27	130	30
2020-03-28	131	30
2020-03-29	132	30
2020-03-30	133	30
2020-03-31	134	30
2020-04-01	135	30
2020-04-02	136	30
2020-04-03	137	30
2020-04-04	138	30
2020-04-05	139	30
2020-04-06	140	30
2020-04-07	141	30
2020-04-08	142	20	there was no tumor
2020-04-09	143	20
2020-04-10	144	20
2020-04-11	145	20
2020-04-12	146	20
2020-04-13	147	20
2020-04-14	148	20
2020-04-15	149	20
2020-04-16	150	20
2020-04-17	151	20
2020-04-18	152	20
2020-04-19	153	20
2020-04-20	154	20
2020-04-21	155	20
2020-04-22	156	20
2020-04-23	157	20
2020-04-24	158	20
2020-04-25	159	20
2020-04-26	160	20
2020-04-27	161	20
2020-04-28	162	20
2020-04-29	163	20
2020-04-30	164	20
2020-05-01	165	20
2020-05-02	166	20
2020-05-03	167	20
2020-05-04	168	20
2020-05-05	169	20
2020-05-06	170	20
2020-05-07	171	20
2020-05-08	172	20
2020-05-09	173	20
2020-05-10	174	20
2020-05-11	175	20
2020-05-12	176	20
2020-05-13	177	20
2020-05-14	178	20
2020-05-15	179	20
2020-05-16	180	20
2020-05-17	181	20
2020-05-18	182	20
2020-05-19	183	20
2020-05-20	184	20
2020-05-21	185	20
2020-05-22	186	20
2020-05-23	187	20
2020-05-24	188	20
2020-05-25	189	20
2020-05-26	190	20
2020-05-27	191	20
2020-05-28	192	20
2020-05-29	193	20
2020-05-30	194	20
2020-05-31	195	20
2020-06-01	196	20
2020-06-02	197	20
2020-06-03	198	20
2020-06-04	199	20
2020-06-05	200	20
2020-06-06	201	20
2020-06-07	202	20
2020-06-08	203	20
2020-06-09	204	20
2020-06-10	205	20
2020-06-11	206	20
2020-06-12	207	20
2020-06-13	208	20
2020-06-14	209	20
2020-06-15	210	20
2020-06-16	211	20
2020-06-17	212	20
2020-06-18	213	20
2020-06-19	214	20
2020-06-20	215	20
2020-06-21	216	20
2020-06-22	217	20
2020-06-23	218	20
2020-06-24	219	20
2020-06-25	220	20
2020-06-26	221	20
2020-06-27	222	20
2020-06-28	223	20
2020-06-29	224	20
2020-06-30	225	20
2020-07-01	226	20
2020-07-02	227	20
2020-07-03	228	20
2020-07-04	229	20
2020-07-05	230	20
2020-07-06	231	20
2020-07-07	232	20
2020-07-08	233	20
2020-07-09	234	20
2020-07-10	235	20
2020-07-11	236	10	euthanised due to loss of skin cover / there was no tumor
2020-07-12	237	10
2020-07-13	238	10
2020-07-14	239	10
2020-07-15	240	10
2020-07-16	241	10
2020-07-17	242	10
2020-07-18	243	10
2020-07-19	244	10
2020-07-20	245	10
2020-07-21	246	10
2020-07-22	247	10
2020-07-23	248	10
2020-07-24	249	10
2020-07-25	250	10
2020-07-26	251	10
2020-07-27	252	10
2020-07-28	253	10
2020-07-29	254	10
2020-07-30	255	10
2020-07-31	256	10
2020-08-01	257	10
2020-08-02	258	10
2020-08-03	259	10
2020-08-04	260	10
2020-08-05	261	10
2020-08-06	262	10
2020-08-07	263	10
2020-08-08	264	10
2020-08-09	265	10
2020-08-10	266	10
2020-08-11	267	10
2020-08-12	268	10
2020-08-13	269	10
2020-08-14	270	10
2020-08-15	271	10
2020-08-16	272	10
2020-08-17	273	10
2020-08-18	274	10
2020-08-19	275	10
2020-08-20	276	10
2020-08-21	277	10
2020-08-22	278	10
2020-08-23	279	10
2020-08-24	280	10
2020-08-25	281	10
2020-08-26	282	10
2020-08-27	283	10
2020-08-28	284	10
2020-08-29	285	10
2020-08-30	286	10
2020-08-31	287	10
2020-09-01	288	10
2020-09-02	289	10
2020-09-03	290	10
2020-09-04	291	10
2020-09-05	292	10
2020-09-06	293	10
2020-09-07	294	10
2020-09-08	295	10
2020-09-09	296	10
2020-09-10	297	10
2020-09-11	298	10
2020-09-12	299	10
2020-09-13	300	10
2020-09-14	301	10
2020-09-15	302	10
2020-09-16	303	10
2020-09-17	304	10
2020-09-18	305	10
2020-09-19	306	10
2020-09-20	307	10
2020-09-21	308	10
2020-09-22	309	10
2020-09-23	310	10
2020-09-24	311	10
2020-09-25	312	10
2020-09-26	313	10
2020-09-27	314	10
2020-09-28	315	10
2020-09-29	316	10
2020-09-30	317	10
2020-10-01	318	10
2020-10-02	319	10
2020-10-03	320	10
2020-10-04	321	10
2020-10-05	322	10
2020-10-06	323	10
2020-10-07	324	10
2020-10-08	325	10
2020-10-09	326	10
2020-10-10	327	10
2020-10-11	328	10
2020-10-12	329	10
2020-10-13	330	10
2020-10-14	331	10
2020-10-15	332	10
2020-10-16	333	10
2020-10-17	334	10
2020-10-18	335	10
2020-10-19	336	10
2020-10-20	337	10
2020-10-21	338	10
2020-10-22	339	10
2020-10-23	340	10
2020-10-24	341	10
2020-10-25	342	10
2020-10-26	343	10
2020-10-27	344	10
2020-10-28	345	10
2020-10-29	346	10
2020-10-30	347	10
2020-10-31	348	10
2020-11-01	349	10
2020-11-02	350	10
2020-11-03	351	10
2020-11-04	352	10
2020-11-05	353	10
2020-11-06	354	10
2020-11-07	355	10
2020-11-08	356	10
2020-11-09	357	0	there was no tumor
